# Supplementary material for: Molecular mechanisms of hormones implicated in migraine and the translational implication for transgender patients
Source: Front Pain Res (Lausanne). 2023 Sep 19;4:1117842. doi: 10.3389/fpain.2023.1117842 (PMC10546064; doi:10.3389/fpain.2023.1117842)
Supplement: Supplementary file 1 [file Datasheet1.zip]

Archive with 5 entries (3 files):
- Data Sheet 1_v1/
- Data Sheet 1_v1/Supplementary Material Presentation/
- Data Sheet 1_v1/Supplementary Material Presentation/Female Sex Hormones_ Estrogen and Progesterone.jpg
- Data Sheet 1_v1/Supplementary Material Presentation/Male Sex Hormones_ Testosterone.jpg
- Data Sheet 1_v1/Supplementary Material Presentation/Minor Sex Hormones_ Prolactin.jpg
